# Supplementary material for: Harnessing the Full Power of Chemometric-Based Analysis of Total Reflection X-ray Fluorescence Spectral Data to Boost the Identification of Seafood Provenance and Fishing Areas
Source: Foods. 2022 Sep 4;11(17):2699. doi: 10.3390/foods11172699 (PMC9455438; doi:10.3390/foods11172699)
Supplement: Supplementary file 1 [file foods-11-02699-s001.zip]

Archive with 1 entries (1 files):
- foods-1883132-supplementary.pdf
